# Supplementary material for: Malignant Hyperthermia in Slavonic cohort – clinical and genetic findings beyond standard diagnostics
Source: Orphanet J Rare Dis. 2026 Mar 31;21:192. doi: 10.1186/s13023-026-04339-w (PMC13159318; doi:10.1186/s13023-026-04339-w)
Supplement: Supplementary file 1 — Supplementary Material 1: E-supplement 1: All detected variants in the RYR1 gene in our MH-susceptible cohort with detailed interpretation based on several criteria and clinical details. Attached Excel file. Legend: rs number = Reference SNP (Single Nucleotide Polymorphism) cluster ID; NFE European (non-Finnish); REVEL and metaRNN are pathogenicity prediction scores for human nonsynonymous single nucleotide variantsSNVs; ranging from 0 to 1, with higher scores reflecting the greater likelihood that the variant is disease-causing; HGMD (Human Gene Mutation Database); DM disease-causing mutation, DM? - likely disease-causing mutation; M male, F female; n/a not available [file 13023_2026_4339_MOESM1_ESM.xlsx]

## Sheet: e-supplement
RYR1variant (NM_000540.2)	rs number	gnomAD v 4.1.0 NFE	EMHG list of diagnostic variants	EMHG scoring matrix	ClinVar number	ClinVar classification	ACMG classification	ACMG criteria	metaRNN	REVEL	HGMD	Number of probands	Proband ID	Sex	Age in time of referral	Reason of referral	Adverse anaesthesia complication in personal or family history	Administration of dantrolene	IVCT	Relatives with positive IVCT	Relatives with the same variant	Comment
c.529C>T p.(Arg177Cys)	rs193922757	0.000002545	Likely Pathogenic	PMb PPa PPb PPc	133147	Pathogenic - Reviewed by expert panel	Pathogenic	PS2/PM6_Mod PS4 PM1 PP1_Strong PP3_Mod BS2_Mod	0.9879	0.931	DM-MH	1	p1	M	77	Incidental finding in genetic testing	unclear	unknown	not performed	no	no
c.8026C>T p.(Arg2676Trp)	rs193922826	0.000005085	Likely pathogenic	PMb PPa PPc	133217	Likely pathogenic - Reviewed by expert panel	Likely Pathogenic	PS4_Mod PP1_Strong	0.9223	0.601	DM-multi-minicore disease	4	p2	M	17	MH crisis - typical	yes	yes	MHShc	1	no	Discordance in family - brother is MHShc, but no variant
													p3	M	14	Trismus, rhabdomyolysis	yes	no	MHShc	6	3	Discordance in family - mother´s brother is MHSh, but no variant
													p4	F	70	HyperCK, myopathy	no	n/a	not performed	no	no
													p5	F	37	MH crisis - typical	yes	yes	not performed	no	no
c.12533G>T p.(Gly4178Val)	rs1568576165	0	Likely pathogenic	PMb PPb PPc	590405	VUS - Reviewed by expert panel	VUS	PS4_Mod PP3_Mod	0.9382	0.918	DM-MH	1	p6	F	44	MH crisis - typical	yes	yes	MHShc	2	1	Discordance in family - sister is MHSc, but no variant
c.487C>T p.(Arg163Cys)	rs118192161	0.000001695	Pathogenic	PSb PMb PPa PPb PPc	12967	Pathogenic - Reviewed by expert panel	Pathogenic	PS3 PS4 PM1_Sup PM5_Sup PP1_Strong PP3_Mod BS2_Mod	0.9779	0.959	DM-central core disease	2	p7	F	47	MH death in family	yes	no	not performed	no	1
													p8	M	16	Rhabdomyolysis, myopathy	no	n/a	not performed	no	2
c.488G>T p.(Arg163Leu)	rs193922753	0.000003390	Pathogenic	PSb PMb PPa PPb PPc	133137	Pathogenic - Reviewed by expert panel	Pathogenic	PS3_Mod PS4_Mod PM1 PP3_Mod	0.9345	0.882	DM?-MH	1	p9	F	43	MH crisis - typical	yes	yes	MHShc	no	4
c.1840C>T p.(Arg614Cys)	rs118192172	0.00008813	Pathogenic	PSa PMb PPa PPb PPc	12964	Pathogenic - Reviewed by expert panel	Pathogenic	PS3_Mod PS4 PM5 PP1_Strong PP3_Mod BS2_Mod	0.9166	0.927	DM-MH	8	p10	M	12	MH crisis - typical	yes	yes	MHShc	no	no
													p11	F	33	MH crisis - typical	yes	unknown	MHShc	2	4	Discordance in family - one daughter is strongly MHShc, no familial variant, but has two VUS in RYR1 c.12691G>A p.(Glu4231Lys) and c.3442G>A p.(Val1148Ile)
													p12	F	30	MH crisis - typical	yes	unknown	MHShc	no	no
													p13	F	28	MH death in family	yes	no	not performed	no	10
													p14	M	15	MH death in family	yes	no	MHShc	4	14
													p15	M	8	MH crisis - postoperative rhabdomyolysis	yes	no	MHShc	no	no
													p16	M	51	Incidental finding in genetic testing	no	n/a	not performed	no	no
													p17	F	56	Incidental finding in genetic testing	no	n/a	not performed	no	1
c.1841G>T p.(Arg614Leu)	rs193922772	8.475e-7	Pathogenic	PSb PMb PPa PPb PPc	133108	Pathogenic - Reviewed by expert panel	Pathogenic	PS3_Mod PS4 PP1_Strong PP3_Mod	0.9873	0.931	DM-MH	1	p18	M	11	MH crisis - typical	yes	yes	MHShc	no	5
c.6488G>A p.(Arg2163His)	rs118192163	0.000001695	Pathogenic	PSb PMb PPa PPb PPc	12974	Pathogenic - Reviewed by expert panel	Pathogenic	PS3_Mod PS4 PM1 PP1_Strong PP3_Mod BS2	0.9839	0.933	DM-MH	1	p19	M	38	MH crisis - typical	yes	unknown	MHShc	no	no
c.6502G>A p.(Val2168Met)	rs118192176	0.000004237	Pathogenic	PSb PMb PPa PPb PPc	12976	Pathogenic - Reviewed by expert panel	Pathogenic	PS3_Mod PS4 PM1 PP1_Strong PP3_Mod	0.9563	0.896	DM-MH	5	p20	M	8	MH crisis - typical	yes	yes	not performed	no	5
													p21	M	46	MH crisis - typical	yes	no	MHShc	no	2
													p22	F	39	MH crisis - typical	yes	unknown	MHShc	no	4
													p23	F	22	MH death in family	yes	no	MHShc	no	1
													p24	M	8	Trismus, rhabdomyolysis	yes	no	not performed	no	1
c.6617C>T p.(Thr2206Met)	rs118192177	0.00002458	Pathogenic	PSb PMb PPa PPb PPc	12977	Pathogenic - Reviewed by expert panel	Pathogenic	PS3_Mod PS4 PM1_Sup PM5 PP1_Strong PP3_Mod BS2	0.9482	0.95	DM-MH	8	p25	M	15	MH crisis - typical	yes	unknown	MHShc	no	3
													p26	M	13	MH crisis - typical	yes	unknown	MHShc	no	10
													p27	M	11	Trismus, rhabdomyolysis	yes	no	MHShc	no	2
													p28	M	12	Postoperative rhabdomyolysis	yes	no	MHShc	no	13
													p29	M	42	HyperCK	no	n/a	not performed	no	2
													p30	M	6	MH crisis - typical, CCD	yes	yes	not performed	no	1
													p31	M	50	Myopathy	no	n/a	not performed	no	1
													p32	F	53	Myopathy	no	n/a	not performed	no	no
c.7042_7044del p.(Glu2348del)	rs121918596	0.000001695	Pathogenic	PSb PMb PPc	133180	Likely pathogenic - Reviewed by expert panel	Likely Pathogenic	PS3_Mod PS4_Mod PM1 PP1			DM-MH	1	p33	M	27	Postoperative hyperthermia	yes	no	MHShc	3	3
c.7048G>A p.(Ala2350Thr)	rs193922802	8.475e-7	Pathogenic	PSa PMb PPa PPb PPc	133182	Pathogenic - Reviewed by expert panel	Pathogenic	PS3_Mod PS4 PM1 PP1_Strong PP3_Mod	0.9189	0.952	DM-MH	2	p34	F	45	MH crisis - typical	yes	yes	MHShc	no	no
													p35	F	32	Trismus, rhabdomyolysis	yes	no	MHShc	no	1
c.7063C>T p.(Arg2355Trp)	rs193922803	0.00002034	Pathogenic	PSb PMb PPa PPb PPc	133183	Pathogenic - Reviewed by expert panel	Pathogenic	PS3_Mod PS4 PM1 PP1_Strong PP3_Mod	0.9874	0.861	DM-MH	1	p36	M	45	MH crisis - typical	yes	yes	not performed	no	no
c.7300G>A p.(Gly2434Arg)	rs121918593	0.0001263	Pathogenic	PSb PMb PPa PPb PPc	12970	Pathogenic - Reviewed by expert panel	Pathogenic	PS3 PS4 PM1 PP1_Strong PP3_Mod BS2	0.9566	0.965	DM-MH	1	p37	M	49	MH death in family	yes	no	MHShc	no	3
c.7361G>A p.(Arg2454His)	rs118192122	0.000006780	Pathogenic	PSb PMb PPa PPb PPc	65980	Pathogenic - Reviewed by expert panel	Pathogenic	PS3_Mod PS4 PM1 PP1_Strong PP3_Mod BS2_Mod	0.9866	0.923	DM-MH	2	p38	M	14	MH death in family	yes	no	MHShc	no	1
													p39	F	11	MH crisis - typical	yes	yes	not performed	no	1
c.7373G>A p.(Arg2458His)	rs121918594	0.000006780	Pathogenic	PSb PMb PPa PPb PPc	12972	Pathogenic - Reviewed by expert panel	Pathogenic	PS3_Mod PS4 PM1 PP1_Strong PP3_Mod	0.9687	0.959	DM-MH	4	p40	F	1	MH crisis in family	yes	no	MHShc	2	10
													p41	F	49	Postoperative hyperthermia	yes	no	MHShc	no	3
													p42	F	48	MH death in family	yes	yes	not performed	no	1
													p43	M	34	MH crisis - typical	yes	unknown	MHShc	no	1
c.7523G>A p.(Arg2508His)	rs193922818	0	Pathogenic	PSb PMb PPb PPc	133207	Likely pathogenic - Reviewed by expert panel	Likely Pathogenic	PS2/PM6_Sup PS3_Mod PS4 PP3_Mod	0.9858	0.898	DM-central core disease	2	p44	M	12	MH crisis - typical	yes	yes	MHShc	no	1
													p45	M	1	MH crisis - typical	yes	yes	not performed	no	no	De novo variant in proband + RYR1 variant c.3094C>T p.(Arg1032His) (VUS) inherited from mother
c.49G>T p.(Asp17Tyr)	x	x	x	PPb	x		VUS	PM2 PP3_Mod	0.986	0.904	DM?-myopathy	1	p46	M	46	Myopathy	no	n/a	MHShc	no	no
c.178G>A p.(Asp60Asn)	rs118192160	0.000008680	x	PPb PPc	65932	VUS - Reviewed by expert panel	VUS	PS4_Sup PM1	0.9352	0.736	DM-central core disease	1	p47	M	10	Postoperative hyperthermia	yes	no	MHShc	1	1
c.946C>T p.(Arg316Cys)	rs752652072	0.00004068	x	PPb PPc	889434	VUS - Reviewed by expert panel	VUS	PM2 PP3_Mod PP5	0.9475	0.793	DM-MH	1	p48	M	6	MH crisis in family	yes	no	MHShc	no	no
c.1589G>A p.(Arg530His)	rs111888148	0.00002881	x	PPb PPc	133101	Likely pathogenic - Reviewed by expert panel	Likely Pathogenic	PS4_Mod PM1 PP3_Mod	0.8925	0.93	DM-MH	2	p49	F	14	Trismus	yes	yes	MHSh	no	1
													p50	F	29	MH crisis - typical	yes	yes	MHShc	no	no
c.1598G>A p.(Arg533His)	rs144336148	0.0001203	x	PPb PPc	133103	VUS - Reviewed by expert panel	VUS	PS3_Mod PM1	0.7172	0.824	DM-MH	2	p51	F	8	Incidental finding in genetic testing	no	n/a	not performed	no	2
													p52	F	32	MH crisis	yes	unknown	MHShc	2	1	Discordance - mother´s brother is MHShc, but no variant
c.1762C>T p.(Leu588Phe)	rs1207390245	0	x	PPb PPc	3073787	VUS	VUS	PM2 PP3	0.8784	0.826	x	1	p53	M	9	MH crisis, CCD	yes	no	MHSh	no	no
c.6385G>A p.(Asp2129Asn)	rs772695891	0.00006017	x	PPb PPc	570420	VUS	VUS	PM1 PM2 PM5 PP3	0.7514	0.759	DM-exertional myalgia and/or rhabdomyolysis	1	p54	F	24	MH crisis	yes	no	MHSh	1	1
c.6742C>T p.(Arg2248Cys)	rs763352221	0.00003898	x	PPb PPc	568713	VUS - Reviewed by expert panel	VUS	PM2 PP3	0.8671	0.694	DM?-MH	2	p55	M	22	MH crisis	yes	unknown	MHSh	1	1
													p56	F	27	MH crisis in family	yes	no	MHSh	no	no
c.6863T>C p.(Leu2288Ser)	x	x	x	PPb PPc	x		VUS	PM2 PP3_Mod	0.9109	0.888	DM-central core disease	1	p57	F	59	MH crisis	yes	unknown	MHShc	no	no
c.7035C>A p.(Ser2345Arg)	rs1448949048	0	x	PPb PPc	1210320	Likely pathogenic - Reviewed by expert panel	Likely pathogenic	PS4_Mod PS3_Mod PM1	0.9249	0.747	DM-MH	1	p58	F	33	MH death in family	yes	no	MHShc	1	1
c.7087T>C p.(Cys2363Arg)	rs771248430	0.000002543	x	PPb PPc	x		VUS	PM1 PM2 PP3_Mod	0.9902	0.803	x	1	p59	M	35	MH death in family	yes	no	MHShc	no	no
c.7268T>A p.(Met2423Lys)	rs118192174	0.00003137	x	PPb	12989	Pathogenic for myopathy	VUS	Pathogenic for myopathy	0.9549	0.974	DM-multi-minicore disease	1	p60	F	45	Myopathy	no	n/a	MHSh	no	no	Problematic variant evaluation, proband has another RYR1 variant c.2505del p.(Pro836Leufs*48) causing frameshift; also the same VUS was connected with MHN IVCT in a different proband, and also was detected in 3 other families without IVCT
c.10648C>T p.(Arg3550Trp)	rs536304635	0.00004068	x	BPa	281479	Pathogenic(1); Likely pathogenic(1); Uncertain significance(7); Likely benign(4)	VUS	PM2 BP6	0.186	0.767	DM?-distal myopathy	1	p61	M	42	Incidental finding in genetic testing	no	n/a	MHSh	no	2
c.7210G>A p.(Glu2404Lys)	rs111364296	0.00001357	x	PPb PPc	161379	VUS - Reviewed by expert panel	VUS	PM1 PP1	0.719	0.676	DM-MH	1	p62	M	8	Postoperative rhabdomyolysis	yes	no	MHShc	1	1
